# Supplementary material for: Light Exposure, Physical Activity, and Indigeneity Modulate Seasonal Variation in NR1D1 (REV-ERBα) Expression
Source: Biology (Basel). 2025 Feb 25;14(3):231. doi: 10.3390/biology14030231 (PMC11939400; doi:10.3390/biology14030231)
Supplement: Supplementary file 1 [file biology-14-00231-s001.zip]

Archive with 1 entries (1 files):
- biology-3474282-supplementary.pdf
